# Supplementary material for: Global Genetic Heterogeneity in Adaptive Traits
Source: Mol Biol Evol. 2021 Jul 8;38(11):4822–31. doi: 10.1093/molbev/msab208 (PMC8557469; doi:10.1093/molbev/msab208)
Supplement: msab208_Supplementary_Data [file msab208_supplementary_data.zip]

Archive with 22 entries (22 files):
- Figura_2.jpeg
- Figura_3.jpeg
- Figura_4.jpeg
- Figura1.jpeg
- Global_genetic_heterogeneity_in_adaptive_traits_revision_supplement.pdf
- myplainnat.bst
- Supp_1.jpeg
- Supp_10.jpeg
- Supp_11.pdf
- Supp_12.jpeg
- Supp_13.jpeg
- Supp_14.jpeg
- Supp_15.pdf
- Supp_16.jpeg
- Supp_2.jpeg
- Supp_3.jpeg
- Supp_4.jpeg
- Supp_5.jpeg
- Supp_6.jpeg
- Supp_7.jpeg
- Supp_8.jpeg
- Supp_9.jpeg
